# Supplementary material for: Clinical Impact of Admission Day on Outcomes in Acutely Decompensated Aortic Stenosis: A Nationwide Analysis
Source: J Pers Med. 2024 Nov 25;14(12):1118. doi: 10.3390/jpm14121118 (PMC11677562; doi:10.3390/jpm14121118)
Supplement: Supplementary file 1 [file jpm-14-01118-s001.zip]

Archive with 1 entries (1 files):
- jpm-3239154-supplementary.pdf
